# Supplementary material for: Prevalence of New-Onset Atrial Fibrillation and Associated Outcomes in Patients with Sepsis: A Systematic Review and Meta-Analysis
Source: J Pers Med. 2022 Mar 30;12(4):547. doi: 10.3390/jpm12040547 (PMC9026551; doi:10.3390/jpm12040547)
Supplement: Supplementary file 1 [file jpm-12-00547-s001.zip]

Archive with 1 entries (1 files):
- jpm-1642909 - Supplem. Mat - Conversion.pdf
